# Supplementary material for: Sex differences in the immediate extinction deficit and renewal of extinguished fear in rats
Source: PLoS One. 2022 Jun 10;17(6):e0264797. doi: 10.1371/journal.pone.0264797 (PMC9187087; doi:10.1371/journal.pone.0264797)
Supplement: S1 Data — (XLSX) [file pone.0264797.s001.xlsx]

## Sheet: LE IED
Data for Fig 1 in Binette, Totty, and Maren 2022			Conditioning						Extinction										Retrieval
Rat ID	Sex	Ext group	BL	T1	T2	T3	T4	T5	BL	Blk 1	Blk 2	Blk 3	Blk 4	Blk 5	Blk 6	Blk 7	Blk 8	Blk 9	BL	Blk 1	Blk 2	Blk 3	Blk 4	Blk 5	Blk 6	Blk 7	Blk 8	Blk 9
1	Male	Immediate	4.121	0	10	44	94	100	89.889	99.3	94.1	96.5	98.4	75.2	86.9	59	49.6	74.8	54.667	56.4	67	81.5	58.2	56.2	64.4	43.6	60.7	34.5
2	Male	Delayed	3.03	0	42	100	100	100	90.778	99	55.7	42.3	40	25.2	17.9	10.3	10.8	8.6	22.111	20.4	18.1	11.3	13.7	12.1	27.5	25.4	18	11.5
3	Male	Delayed	11.152	38	98	100	98	28	83.333	95.6	87	89.2	83.2	59.9	33.3	39.4	13.6	11.9	20.111	23.7	40.5	30.5	25.6	48	31.6	29	42.1	32.9
4	Male	Delayed	1.212	0	0	96	100	100	62.889	93.2	99.8	77.7	91.3	59.2	42.4	48.5	45.6	50	33.667	82.5	15.3	9.8	4.8	5.8	26.5	3.4	32.8	9.1
5	Male	Delayed	0	0	0	10	70	88	88.222	90.6	86.5	53.3	73.3	32.1	68.3	57.6	25.3	46.5	24.667	73.4	37.7	64.9	37.7	5.5	1.5	7.1	2.4	13
6	Male	Delayed	2.061	0	0	100	66	70	68.778	90.1	73.5	37.4	35.8	8.3	6.3	6.3	0.8	8.7	3.556	26.9	6.5	7.8	9.4	3.1	0	1.6	1	2.3
7	Male	Delayed	0.606	0	70	106	98	86	92.667	97.8	88.7	53.2	56.4	52.1	33.7	11.6	2.1	4.6	11.667	89.1	80.4	71.4	3.5	7.5	1.3	4.8	2.9	5
8	Male	Delayed	0.848	0	0	50	98	100	48.333	65.4	27.8	31.7	4.8	6.6	5.4	25	15.9	28.3	5.889	60	67.8	14.4	31.1	19.8	8.1	3.7	1.9	5.1
9	Male	Delayed	0	0	16	98	100	94	99.889	100	99.8	99.7	99.6	97.9	98.5	97.9	89.7	90.4	96.889	99.9	98.9	95.3	89.5	84	83.7	88.1	77.5	59.6
10	Male	Immediate	3.515	12	46	104	100	98	92.556	99.6	99.8	93.7	99.2	86.7	95.6	96.8	84	94.2	58.444	94.6	96.2	85.7	85	53.7	23.8	37.1	26.2	20.1
11	Male	Immediate	0	0	0	84	92	60	31.778	60.5	33.4	30.2	46.8	9.8	2.9	1.7	7.7	3.3	2	9.2	4.1	9.3	9.3	5	9.4	2.7	8.3	2.7
12	Male	Immediate	1.818	0	74	100	40	100	96.778	61.6	97.2	73.1	59.1	75.2	52.1	37.9	40	29.9	8.444	52.3	91.9	54.3	15.6	15.9	1.9	1.7	19.8	3.1
13	Male	Immediate	0.606	0	28	100	28	64	92.889	91.7	58.4	72.2	67.8	62.1	66	36.5	7.4	8	6.333	92.6	82.7	65	25.4	5.8	1.7	0	6.8	1.4
14	Male	Immediate	0	10	60	80	100	100	98.778	99.7	100	99.6	98.2	99.6	98.2	98.4	97.9	53.7	7.667	95.9	96.5	92.1	57.6	22	19.7	17.3	6.5	17.1
15	Male	Immediate	0.606	0	78	100	22	100	99.889	100	100	76.2	70.1	82.4	69	25.7	22.5	22.7	52.889	48.5	74.9	71.5	61.5	37.8	59.5	17	16.7	19.7
16	Male	Immediate	0	0	90	0	100	82	65.778	84.1	81.4	93.4	66.5	40.3	44.2	60.4	83.2	54.3	4.333	90.5	97.6	29.5	8.6	12.9	4.5	3.4	2.7	9
17	Female	Immediate	9.455	0	92	100	100	100	92	100	99.3	82.3	91.2	74.3	25.5	32.4	35.1	52.3	27.222	30.7	29.2	48.9	32.2	38.4	69.8	39.9	44.4	53.1
18	Female	Immediate	3.879	0	16	100	100	100	79	65.3	31.1	75.6	24.7	37.8	58.9	30.4	59.6	47.3	9	13.3	16.9	17.2	29.2	17	47	19	18.8	40
19	Female	Delayed	12.242	4	64	100	100	100	79.333	99.5	66.3	82	51.8	47.8	36.4	32.1	22.5	26.6	18.667	33.6	14.9	44.8	16	29.9	29.8	38.9	29.5	53.9
20	Female	Delayed	2.182	0	62	94	100	100	84.444	87.1	84.8	49	31.7	42.5	18.5	23	24	20.9	14.778	20.7	40.4	30.1	41.8	22	30.7	32.6	37	38.9
21	Female	Immediate	0	0	28	88	100	98	98.667	92.8	99	98.4	48.7	66.1	59.5	12.7	56.6	48.4	25.667	90.1	82.8	34.7	14.1	7.1	7.3	3.9	7.1	7.2
22	Female	Immediate	5.091	12	72	100	100	90	97.667	99.9	100	99.6	99.6	99.6	99.9	99.3	96.6	93	9.444	62.5	18.4	17.3	3.9	12.7	29.3	5.7	31.2	34.6
23	Female	Delayed	3.03	0	62	100	100	100	99	93.7	100	99.8	96.7	95.9	93.9	86.4	88.6	85.8	46.889	96.9	93.2	80.7	54.7	45.6	32.1	12.7	30.5	22.5
24	Female	Delayed	0	0	0	100	100	100	77.667	98	100	98.5	81.3	46.2	7.9	7.8	2.1	3.7	3.222	66.7	14.2	1.2	8.2	4.9	2.4	12.7	8.2	2.1
25	Female	Immediate	0	0	100	96	82	100	58.556	97.8	99	100	99.2	97.7	90.2	90.3	81.2	80.9	4.889	86.2	87.8	75	17.9	14.1	18.3	18.7	0.5	1.1
26	Female	Immediate	0.606	0	0	100	100	82	89.889	99.2	83	88.1	83.6	59.8	22.3	10.3	0.5	9	10.111	65.9	52.8	14.4	1.4	0	4.7	3.6	5.9	11.2
27	Female	Delayed	3.758	0	16	30	0	16	8.778	55.9	85.2	55	59.1	55.9	8.9	2.4	4.4	2	1.889	6.1	9.6	3.6	30.6	32.7	37	43	33.7	22.5
28	Female	Delayed	0	0	16	100	78	88	83.222	99.7	99.5	52.8	35.3	20.3	17.2	6.2	28.8	26.4	19.667	69.1	14.4	15.6	15.7	11.6	12.9	15.4	11.3	19.1
29	Female	Immediate	1.333	0	36	104	10	100	95.667	95.6	98.2	90.8	90.5	75.7	73.9	88	75.1	64.2	62.444	97.2	98.1	95.9	72.6	82.5	64.8	27	7.2	7.8
30 (excluded)*	Female	Immediate	0	0	0	5	0	8	0.667	5.6	0	8.3	4.7	0	0	1.3	0	2.8	0	0	0	0	0	10.7	7.8	3.4	7.6	1.1
31	Female	Delayed	0.606	0	0	106	86	94	87.778	98.2	100	90	13.9	9.2	14.1	7.6	7.1	2.8	2.667	58.8	14.1	5.1	14.4	14.2	8.2	5.7	24.9	9.3
32	Female	Delayed	1.212	0	30	78	100	66	93.222	59	27.6	8.6	7.3	0.6	3.7	1.1	5.7	5.5	6.111	77.8	17.5	13.7	6.8	7	5.5	7.8	20.1	5.9
			Figure 1
*Technical issue during conditioning resulted in no shock.
				LE

## Sheet: Wistar IED & Renewal
Data for Figs. 2 & 3 in Binette, Totty, and Maren 2022						Conditioning						Extinction										Retrieval										Extinction 2										Renewal
Rat	Ext type	Ext	Genotype	Sex	Renewal Context	BL	T1	T2	T3	T4	T5	BL	Blk 1	Blk 2	Blk 3	Blk 4	Blk 5	Blk 6	Blk 7	Blk 8	Blk 9	BL	Blk 1	Blk 2	Blk 3	Blk 4	Blk 5	Blk 6	Blk 7	Blk 8	Blk 9	BL	Blk 1	Blk 2	Blk 3	Blk 4	Blk 5	Blk 6	Blk 7	Blk 8	Blk 9	BL	T1	T2	T3	T4	T5	Trials 1-2 avg
1	Immediate	Ext	WT	Male	A	0	27.5	35.833	64.444	71.389	69.167	32	97.2	100	96.7	87.9	90.4	87.7	75.5	47.4	7.8	32	96.9	90.2	64.8	10.5	1.6	6	2.5	9.6	12.2	0.556	74.1	43.5	44.8	33.2	4.8	3.9	1.1	2.6	7.8	2.333	59.5	81.5	49.5	71.5	17.5	70.5
2	Delayed	Ext	Cre+	Male	A	1.939	7.5	15.278	22.5	36.944	51.667	4.556	69.6	77	52.1	61.3	79.7	65.4	27.7	24	30.9	4.556	42.9	9.8	11.9	9	10.3	6.2	15.3	6.4	3.6	0.667	47.2	32.4	22.9	16	12.8	8.7	9.6	16.6	11.7	2.556	32.5	12	7	0.5	0	22.25
3	Immediate	NoExt	WT	Male	A	1.939	18.611	26.944	35	41.944	21.667	3.556	6.1	12.2	10.6	9.2	38.5	46.7	27.5	18.5	9.4	3.556	20.8	7.8	8	12.6	10.9	11.1	10.7	27.6	12.4	1.778	80	79.9	64.3	21.2	10.4	8.5	10.9	10.8	18.5	2	46	29.5	11	18.5	0	37.75
4	Delayed	NoExt	Cre+	Male	A	1.333	28.056	38.056	22.778	31.944	10	0	38.2	42.5	45	40.9	36.3	30.6	31	2.8	3	0	86.9	87.8	75.4	65.5	38.9	3	5.5	7.2	6.9	1.222	9.5	4.7	5	9	10.5	11.9	10.3	9.4	20.1	0	16	32.5	33	43	41.5	24.25
5	Immediate	Ext	WT	Female	A	0	31.389	51.111	38.056	34.444	15.833	0.778	83.2	83.9	8.4	32.4	75.5	44.3	1.4	5.1	6.1	0.778	82.1	62	3.1	1.2	5.5	2.8	1.4	2.6	7.9	0.667	9.6	0.7	3.5	4.4	6	12.2	11	16.7	26.4	2.889	34	27.5	19.5	26	6.5	30.75
6	Delayed	Ext	Cre+	Female	A	0	10.833	41.667	30.556	47.5	60.556	3.111	90.7	97.6	64.7	79	83.5	74.6	74.3	83.7	76.7	3.111	68.8	0.7	30.2	3.1	5.6	4.9	2.2	5.8	5.5	0.556	11.3	1.8	2.4	1.2	1.7	3.5	2.9	2.8	2	0	0	2.5	2.5	0	0	1.25
7	Immediate	NoExt	WT	Female	A	1.455	14.722	31.944	43.056	35.833	22.222	14.667	11.3	2.8	4.3	5.4	6.5	3.8	3	5.5	7.4	14.667	79.5	91.4	50.5	13.5	13.3	17.7	10.6	7.1	6.9	1.889	66.9	43.8	6.1	1.7	2.5	9.6	11.4	7.6	8.6	0	52	84.5	86.5	86.5	63	68.25
8	Delayed	NoExt	WT	Female	A	0	8.611	29.167	43.333	62.222	63.333	2.667	22.2	1.6	3.4	0.7	1.1	1.3	2.3	0.5	3.6	2.667	71.4	93.5	82.2	56	14.9	16.4	3.5	8.3	1.4	0	78.3	65.6	7.4	9.7	1.8	8.6	0.9	3.8	16.2	1.222	61.5	77	62	18	39	69.25
9	Delayed	NoExt	WT	Female	A	0	0	14.722	25.556	22.5	38.333	7	0	1	2.1	0.5	2.9	0	0.5	0	0.5	7	71.9	85.4	75.3	19	4.1	6.1	13.1	25.4	3.6	1.111	25.1	22.9	2.1	10.7	7.6	20.3	8.7	3.7	10.4	0.889	3	5.5	4	5	6.5	4.25
10	Immediate	Ext	Cre+	Male	A	0	1.389	7.222	25.833	36.944	32.778	7.778	35.7	90.1	70.5	36.6	4.1	32.2	16.8	3.4	3.9	7.778	52.6	57.9	28.4	11.5	7.5	4.5	11	16.2	5.9	0.556	29.5	28.3	5.2	0.5	1.9	0	0	0	1.4	0	8.5	0	15.5	0	0	4.25
11	Delayed	Ext	Cre+	Male	B	0	11.667	38.056	27.778	29.444	65.556	0.667	95.3	98.1	95.2	89	89.2	67.1	59.9	48.4	13.7	0.667	84.7	41.5	6.2	4.4	6.6	4.4	6.3	6.2	2.4	0	24.6	6	4.6	6.1	9.8	9.2	5.5	5.8	5.1	0.556	57	60	7.5	28.5	10	58.5
12	Immediate	Ext	WT	Female	B	0	26.667	43.056	39.722	58.889	48.611	0	93.6	97.7	93	89.6	59.6	32.3	17.5	2.3	2.6	0	90.7	92.4	19.6	16	9.9	15.3	6	12.6	10.2	0	39.5	11.7	4.9	6.4	2.8	11.3	5.7	2.3	0	0.556	27.5	54	61.5	57.5	2	40.75
13	Delayed	Ext	Cre+	Female	B	0	13.611	21.389	24.167	31.667	75	0	72.7	64	59.3	15.2	15.9	5.1	8.2	4.4	9.6	0	41.1	3.4	1.9	2.8	1.3	1.4	6.4	0.5	1.1	0	8.5	0	0	2	3.9	0	1.8	8.3	2.1	0	25.5	0	23.5	8.5	10.5	12.75
14	Immediate	NoExt	Cre+	Female	A	0	18.056	37.222	62.5	41.389	43.333	7	69.6	49.3	77.2	73.5	67.2	17.8	5.8	2.2	2.3	7	76.1	94.1	77.8	65.2	15.2	7.5	16.1	8.7	10	0.556	75	49.3	7.5	4.6	16.1	8.4	2	3.2	3.8	0	38	43.5	41	44	3	40.75
15	Immediate	Ext	Cre+	Male	A	0.606	21.111	34.722	66.111	45.833	20	0	95.8	96.3	84.9	66.2	52.6	20.7	8.4	9.8	10.1	0	86.1	66.9	26.9	31.2	8.8	17.5	14.1	5.6	17.8	7.111	42.6	4.6	4.8	9.3	7	9.7	7.1	6.9	10.1	0	7.5	0	0	0	0	3.75
16	Immediate	NoExt	Cre+	Male	B	0	1.944	11.111	14.167	10.556	5	0.889	0	7.6	5	2.6	2.4	0.5	6.4	1.6	1.1	0.889	91.4	87.6	84.8	20.7	2.6	0	2.6	2.4	0.6	2.222	59.3	19.2	0.5	0.9	5.5	0.9	1.8	0	0	1.333	57.5	56	51.5	43.5	9	56.75
17	Delayed	NoExt	Cre+	Male	A	0	16.389	30.278	34.722	44.167	53.889	1.222	47.5	31.2	39.4	15.2	0.5	2	1.9	0	4.5	1.222	82.1	88.7	68.5	36.8	17	4.7	4.8	0.9	8.9	0	60.6	1.5	2.8	2.7	0	1.2	1	0.8	0.5	3.444	51.5	46	50.5	10.5	15.5	48.75
18	Immediate	Ext	Cre+	Female	B	0	23.611	44.722	48.333	45.278	33.889	4.667	94.7	99.1	96.5	95.3	36.8	19.1	68.6	21.2	13.1	4.667	78.4	36.1	6.1	6.8	3.2	0	3	2.4	0.6	0.667	31.2	0.5	9.3	1.3	1.2	0	1.9	2.2	0	2.111	52	15	63.5	2.5	18.5	33.5
19	Immediate	NoExt	Cre+	Female	A	3.515	10.556	29.722	63.611	69.722	57.778	0	10.9	13.9	18.2	12.3	14.9	72.3	20.6	10.5	35.1	0	72.3	53.8	13.3	6.7	7.1	11.4	10.2	23.5	20.8	3.333	34.9	21.7	23.5	26.7	22.3	30.4	31.1	29	23.7	0	0	0	0	0	10	0
20	Delayed	Ext	WT	Female	A	0.848	51.111	74.722	68.056	66.389	72.5	3.444	97.5	99.1	99.9	98	91.1	68.4	61.2	40.2	43.2	3.444	70.9	11.4	6.1	6	13	6.5	14	9.2	6.3	6.667	15.6	0.5	3.4	16.9	5.9	4.8	4.8	13.2	9.1	1.444	0	0	0	0	0	0
21	Delayed	NoExt	Cre+	Female	B	0.727	24.722	49.722	48.889	22.222	31.667	3.222	5.2	7.2	5.3	4.2	11.2	7	18.9	16.7	17.3	3.222	93.9	94.8	67.3	27.3	30.8	17.8	30.3	34.4	23	6.667	78.4	30.5	28.7	20.4	13	16.1	14.1	39.5	30.6	0.556	57.5	0	2.5	8.5	14	28.75
22	Delayed	NoExt	WT	Female	B	0	1.389	34.444	36.667	39.167	9.167	5.222	0	0	0	1	0.6	0	0.5	0	0.5	5.222	62.7	40.1	2.4	0	0.6	1.8	3.2	0.6	1.1	0	11.9	0.8	6.9	3.2	9.4	1.1	8.3	38.3	39.9	0	0	0	0	0	0	0
23	Immediate	Ext	WT	Female	B	0	6.111	32.5	70.556	42.5	30.556	0	73	93.8	85.8	87.1	88.2	54.3	72	82.5	50.7	0	61.4	28	7.8	0.6	1.6	3.4	1.3	0.5	0.6	3.222	13.5	0	0.5	0	1.7	0	0	0	2	0.778	22.5	35.5	23	1.5	0	29
24	Delayed	NoExt	Cre+	Female	B	0.606	2.5	15	49.444	54.444	45	0	0	0	0	0	0	0.5	2.3	1.8	0.5	0	32.9	41.7	5	10.7	3.3	0.6	0	2.3	0.6	2.222	35.9	8.2	1.9	1.9	1.3	3.5	1	5.6	12.7	2.667	18	29	6.5	2.5	12.5	23.5
25	Delayed	Ext	WT	Female	A	0	34.722	46.389	32.222	44.444	55.556	18.667	95.6	98.1	97.4	95.4	96.9	94.8	94.7	94.3	41	18.667	88.7	57	27	13.6	5.4	14.3	19.6	3.4	5.1	0.667	46.8	18.6	6.3	1.2	3.2	23.2	6.3	14.8	26.6	0.778	5	7.5	2.5	0	0	6.25
26	Immediate	NoExt	WT	Female	B	0	23.056	33.056	34.722	49.167	20	2.667	4.2	14.5	23.5	2	2.1	2.5	0.8	2.6	1	2.667	78.4	90.4	49.2	20.2	27.8	6.2	4.3	9.3	0.5	0	55.2	10	2.3	1.1	4.5	2.6	0	0	3	0	26.5	20	25.5	5.5	6.5	23.25
27	Immediate	Ext	WT	Male	B	0	10.278	36.111	36.944	40.833	44.444	0	88.6	97.1	86.4	79.9	78.6	35.6	18	5.4	7.2	0	85.4	86.7	73.5	13.5	3.2	0	0.5	6.1	0	0	30.5	0.5	0.6	2.1	1.8	0	0	1.1	1.2	0	71	76.5	58.5	58.5	0	73.75
28	Delayed	NoExt	Cre+	Male	B	0	11.667	18.889	0	0	6.667	1.222	10.8	18.6	13.4	2.2	9.6	1.8	2.5	5.6	7.4	1.222	83.8	85.8	72	52.8	41.9	31.4	32.3	28.7	20.6	2.111	67.6	52.6	18	32.5	17.7	7.8	4.7	37.8	19	0	62.5	39	7	14.5	0	50.75
29	Delayed	Ext	WT	Male	B	0	4.167	10.278	15.556	36.667	44.722	2.889	83.3	77.2	54.1	32.8	17.7	42.4	52.7	26.2	10.1	2.889	75.7	33.5	17.4	43.7	19.5	15.7	17	22.2	19.9	0.556	40.4	4.4	6.1	4.1	9.5	3.5	2	2.6	11.9	1.222	81.5	84.5	5	11.5	11	83
30	Delayed	Ext	WT	Male	B	0	3.611	1.389	1.389	28.333	58.611	0	96.5	99.2	98	79.7	45.2	71.1	72.9	75.9	55.6	0	91.1	79.9	27.4	22.7	23	49.8	26.3	41.9	30.5	0.556	56.4	12.9	23.3	10.6	18.3	28.5	21.5	34.9	21.5	0	78	70	6.5	6.5	0	74
31	Immediate	NoExt	Cre+	Male	B	0	10.833	15	13.333	4.167	0	0.778	13.5	6.7	4.9	4.6	5.8	5.8	5.3	1.5	3.3	0.778	58.3	41.9	10.7	10.2	7.8	1.2	2.5	1.1	3.6	1.333	20.8	3.2	1.5	4.1	4	1	0	0.5	0.6	0.667	55.5	25.5	0	0	0	40.5
32	Immediate	NoExt	WT	Male	B	0	13.611	14.167	11.944	5.556	1.667	1.778	27.7	27.3	10.6	8.4	8.3	15.3	16.3	14.2	10	1.778	81.8	86.7	61.2	60.9	30.1	20.7	26	15.9	14.1	0.556	65.5	57.1	11	13	5.6	5.3	2.9	8.1	1.7	0	67.5	52	36	33.5	23.5	59.75
						Figure 2																										Figure 3
